# Supplementary material for: Harmonization for Parkinson’s Disease Multi-Dataset T1 MRI Morphometry Classification
Source: NeuroSci. 2024 Nov 29;5(4):600–13. doi: 10.3390/neurosci5040042 (PMC11678312; doi:10.3390/neurosci5040042)
Supplement: Supplementary file 1 [file neurosci-05-00042-s001.zip]

Archive with 1 entries (1 files):
- neurosci-3208452-supplementary.pdf
